# Supplementary material for: Tuning the Transparency and Exciton Transition of D‐π‐A‐π‐D Type Small Molecules
Source: Chemistry. 2025 Jul 22;31(45):e00657. doi: 10.1002/chem.202500657 (PMC12351442; doi:10.1002/chem.202500657)
Supplement: Supplementary file 2 — Supporting Information [file CHEM-31-e00657-s001.xlsx]

## Sheet: Sheet1
ID	Conformer Search	Conformer Guess	dipole	energy	HOMO	LUMO	EA	IP	Ex0	Osc0	Ex1	Osc1	Ex2	Osc2	Ex3	Osc3	Ex4	Osc4	Ex5	Osc5	Ex6	Osc6	Ex7	Osc7	Ex8	Osc8	Ex9	Osc9	Ex10	Osc10	Ex11	Osc11	Ex12	Osc12	Ex13	Osc13	Ex14	Osc14	Ex15	Osc15	Ex16	Osc16	Ex17	Osc17	Ex18	Osc18	Ex19	Osc19	Ex20
A1D1	TRUE	TRUE	3.39828	-115028	-5.16223	-2.7448	1.55235	6.22515	2.20888	1.31906	2.6357	0.0244581	2.76945	0.0044308	3.01455	0.451744	3.04691	4.5894e-05	3.07669	1.63531e-05	3.28867	0.101696	3.44925	0.0176965	3.47647	0.102306	3.63283	0.214473	3.70664	0.0510965	3.77048	0.00094655	3.78451	0.00344657	3.7903	0.048437	3.80539	0.0031673	3.82387	0.00364592	3.84069	4.58096e-05	3.87073	0.00311856	3.95388	0.0391625	3.99335	0.0123604	4.03472
A1D2	TRUE	TRUE	2.19637	-117167	-4.9164	-2.58233	1.40626	6.05564	2.10963	1.28648	2.74955	0.00685869	2.79894	0.168248	2.90472	0.189783	2.91966	0.077989	3.19984	0.0109517	3.2795	0.190709	3.58659	0.0145538	3.64745	0.0524981	3.71026	0.184526	3.73653	0.0429111	3.78941	0.00636174	3.83202	0.0259916	3.85847	0.00234979	3.89095	0.0366389	3.92759	0.0370419	3.96626	0.000247651	4.00003	0.00232251	4.01049	0.00164727	4.03972	0.0893265	4.0564
A1D3	TRUE	TRUE	2.46779	-115290	-4.9309	-2.58817	1.40257	6.08077	2.14055	1.26072	2.79202	0.00997124	2.80675	0.165693	2.82659	0.022422	2.94149	0.325724	3.19473	0.0177592	3.28145	0.13411	3.48763	0.0165112	3.67489	0.121273	3.73263	0.134246	3.74757	0.0139091	3.84411	0.00141301	3.85553	0.036338	3.90127	0.0282596	3.94108	0.0291183	3.98962	0.115978	4.00089	0.00840106	4.03843	0.000349643	4.08041	0.0080267	4.09827	0.020265	4.13656
A1D4	TRUE	TRUE	4.15752	-127556	-4.53108	-2.33982	1.13103	5.56654	1.97414	1.34191	2.33967	0.0906433	2.71295	0.047366	2.83887	0.711582	3.21255	0.131889	3.26724	0.0118193	3.27296	0.0773853	3.28682	0.0076026	3.44288	0.0453667	3.6003	0.1209	3.61574	0.100158	3.66077	0.00428587	3.66768	0.0951955	3.70347	0.00487124	3.75395	0.0440896	3.79047	0.0559567	3.79373	0.00821203	3.80068	0.0720821	3.82488	0.0619106	3.84648	0.000895227	3.89514
A1D5	TRUE	TRUE	3.58505	-87811.7	-5.47133	-2.92828	1.86848	6.56	2.30209	0.927696	3.04135	0.222039	3.25494	0.0688082	3.44275	0.0688359	3.58007	0.198375	3.78449	0.00172419	3.79472	0.000792355	3.87151	0.000200619	3.88972	0.0503	3.9632	0.0160209	4.00006	0.00918555	4.08783	0.0333378	4.15027	0.00612873	4.17143	0.0360175	4.19524	0.0381415	4.25557	0.055343	4.28088	0.10395	4.36559	0.0261198	4.37272	0.00119196	4.43028	0.00227406	4.5267
A1D6	TRUE	TRUE	3.36116	-105269	-5.23327	-2.84838	1.79447	6.29825	2.1758	0.999754	2.8628	0.162404	3.06248	0.132523	3.20476	0.0339213	3.40563	0.151792	3.66542	6.42414e-05	3.80047	0.0438731	3.87064	0.13488	3.93884	0.00799054	3.99026	0.0507612	4.04874	0.0461831	4.10423	0.0359525	4.18814	0.039746	4.28632	0.0102116	4.31496	0.00067705	4.32113	0.000142957	4.36734	0.0101927	4.38488	0.0673405	4.449	0.0212714	4.51585	0.00541374	4.60107
A2D1	TRUE	TRUE	0.633335	-123993	-5.34743	-2.63353	1.30633	6.38281	2.404	1.02939	2.50659	0.161972	2.70567	0.00386666	2.75819	0.0613707	2.90851	0.0785278	2.9635	0.0503908	3.12709	1.91917e-05	3.12719	1.96037e-05	3.25138	1.39053e-06	3.25164	1.40895e-06	3.29571	0.0529333	3.31977	1.19484e-05	3.35087	0.233347	3.39249	0.0450866	3.4211	0.652851	3.43644	0.000355911	3.50908	0.0504749	3.61953	0.0109991	3.72278	0.00312646	3.77131	0.00914361	3.8485
A2D2	TRUE	TRUE	2.22946	-126131	-5.12289	-2.4875	1.20173	6.24949	2.30559	1.05745	2.4171	0.137733	2.83847	0.269408	2.84646	0.0126163	2.88307	0.0481364	2.89117	0.0270709	3.03893	0.00015335	3.03959	0.000734648	3.21032	0.710032	3.32587	3.40178e-05	3.32973	0.00689524	3.43859	0.0268831	3.44153	0.00253742	3.52251	0.0411197	3.53993	0.00239161	3.61034	0.00124817	3.74634	0.0370331	3.751	0.00134687	3.82244	0.00128383	3.84359	0.0027502	3.87389
A2D3	TRUE	TRUE	2.93525	-124254	-5.11916	-2.55974	1.19278	6.31411	2.3551	1.02435	2.44407	0.142205	2.84166	0.00433619	2.842	0.00706761	2.87075	0.243293	2.888	0.0410926	2.99109	9.78313e-06	2.99115	0.000168383	3.20268	0.758888	3.282	0.00755191	3.2959	0.0390228	3.48131	0.0376811	3.48531	0.00479594	3.56724	0.0311623	3.58072	0.0063255	3.64503	0.00311301	3.67217	0.0323977	3.67252	0.00208084	3.7862	0.00433739	3.84949	0.0144134	3.86224
A2D4	TRUE	TRUE	3.43895	-136520	-4.65964	-2.23941	0.926059	5.70592	2.12005	1.13489	2.21235	0.11669	2.38004	0.155691	2.39265	0.0209809	2.9046	0.117903	2.91421	0.093341	3.07705	0.737032	3.311	0.00106632	3.32831	0.00195749	3.33242	0.00450103	3.33995	0.0011005	3.35716	0.0240167	3.42604	0.00369719	3.43975	0.25158	3.47741	0.0528352	3.52843	0.0105427	3.58088	0.0295713	3.63327	0.209911	3.80863	0.00249125	3.80933	0.00174152	3.82896
A2D5	TRUE	TRUE	1.60481	-96776	-5.70384	-2.82838	1.6628	6.72906	2.51812	0.728195	2.63712	0.198426	3.26321	0.0102757	3.28779	0.0407845	3.29634	0.000126872	3.30313	0.0399933	3.34711	0.0614274	3.43706	0.0264551	3.44958	0.588018	3.68767	0.0147922	3.7831	0.0039963	3.78411	0.00132311	3.79847	0.00942192	3.81719	0.00065386	3.85578	0.0373035	3.92823	0.0349455	3.94685	0.0302395	4.06198	0.0273166	4.10363	0.00371944	4.11581	0.0066332	4.14218
A2D6	TRUE	TRUE	1.85588	-114233	-5.45667	-2.74036	1.58235	6.46933	2.38644	0.775623	2.50701	0.168582	3.01292	0.0589385	3.05858	0.149049	3.2666	0.00503288	3.27333	0.402585	3.29904	0.00997774	3.32069	0.065141	3.4182	0.0427405	3.52435	0.00298672	3.77305	0.00505179	3.78686	8.58173e-05	3.83183	0.0181402	3.91212	0.011432	3.92234	0.00172409	3.94566	0.0292905	3.95854	0.00770099	4.01154	0.0167509	4.11113	0.0334594	4.12282	0.000516558	4.13455
A3D1	TRUE	TRUE	2.86383	-91934.2	-5.33293	-2.4604	1.45667	6.15398	2.52099	1.69906	2.85409	0.0260699	3.05033	0.0811762	3.18068	0.158156	3.25043	1.65897e-05	3.29429	3.83316e-05	3.47514	0.100785	3.6208	0.0128457	3.68256	0.135494	3.76712	0.0223128	3.79602	0.0425608	3.80832	0.0343166	3.82945	0.000131504	3.89027	0.00274454	3.90429	0.000473319	4.00988	3.91585e-05	4.06611	0.00194308	4.094	0.013239	4.15942	0.0110216	4.18358	0.00272295	4.20237
A3D2	TRUE	TRUE	3.35762	-94073	-5.03705	-2.21423	1.25743	5.96701	2.46508	1.72085	3.01229	0.00799515	3.03464	0.040567	3.16377	0.0393639	3.19747	0.011775	3.56608	0.085493	3.65516	0.301718	3.68054	0.0292045	3.69118	0.0350374	3.71751	0.11544	3.86537	0.0318811	3.97808	0.0134419	4.04966	0.000639922	4.0613	0.015283	4.11136	0.000718951	4.12287	2.81929e-05	4.14776	0.000533585	4.18279	0.0206283	4.22541	0.00950635	4.23142	0.00617807	4.26486
A3D3	TRUE	TRUE	3.37139	-92195.9	-5.04474	-2.25803	1.31014	5.96096	2.43522	1.76921	2.95142	0.00774031	2.99069	0.0434136	3.0786	0.00632731	3.13401	0.0427141	3.5518	0.0741708	3.57978	0.0370328	3.61718	0.332392	3.63689	0.0251793	3.68604	0.0960001	3.88895	0.0237415	3.94689	0.0155099	4.0521	0.0140559	4.13585	0.00161287	4.1691	0.027985	4.20507	0.00380112	4.2521	0.00230521	4.29442	0.000826967	4.32133	0.0303251	4.35529	0.0404214	4.37265
A3D4	TRUE	TRUE	1.35765	-104462	-4.60009	-2.01438	1.0392	5.37123	2.24617	1.75746	2.55831	0.00174144	2.95411	0.142267	3.04353	0.292926	3.18543	0.234381	3.26463	0.0116628	3.28008	0.0146936	3.53915	0.245451	3.6133	0.0121296	3.68144	0.00252534	3.69401	0.0156134	3.77584	0.00347749	3.79317	0.142241	3.79566	0.0719431	3.85705	0.0034755	3.87635	0.0124263	3.88527	0.0189129	3.895	0.0317962	3.9487	0.125308	3.967	0.0497103	4.0103
A3D5	TRUE	TRUE	1.78887	-64718	-5.60347	-2.71115	1.60465	6.74128	2.6024	1.27586	3.17676	0.0325636	3.53298	0.0234406	3.8171	0.000868908	3.84289	0.0211792	3.94544	0.000766075	4.03073	0.010329	4.07611	0.277724	4.14943	0.0741667	4.19459	0.00570415	4.2353	0.00945881	4.36154	0.00267887	4.39232	0.000299924	4.42764	0.00574786	4.49146	0.00706684	4.56569	0.000611804	4.58732	0.0987921	4.61396	0.00934135	4.62111	0.000533355	4.6509	0.0441574	4.71808
A3D6	TRUE	TRUE	1.62404	-82174.7	-5.49516	-2.57325	1.46407	6.61943	2.60149	1.13597	3.09859	0.125952	3.35684	0.0239298	3.6939	0.0109821	3.8056	0.295879	4.02754	0.00028785	4.11917	0.00377851	4.19521	0.00172329	4.24617	0.0182887	4.31426	0.0028807	4.33247	0.00885494	4.42783	0.0333054	4.45853	0.00163584	4.46696	0.000319565	4.47729	0.00924662	4.49997	0.00107171	4.51609	0.00768825	4.60812	0.0285434	4.74781	0.013256	4.76085	0.0143167	4.85129
A4D1	TRUE	TRUE	2.40194	-93487.5	-5.31149	-3.07532	1.96082	6.1214	1.92823	0.896118	2.24863	0.01856	2.43502	0.0383787	2.64596	4.60015e-06	2.68096	6.08041e-06	2.9447	0.000468723	3.03963	1.29569	3.35927	0.0951709	3.43425	0.010921	3.45726	0.0111596	3.55275	0.0242606	3.5709	0.000504227	3.67284	0.000171514	3.70856	0.00107968	3.71746	0.0767512	3.78371	0.0455154	3.7968	0.0203716	3.80387	0.0184036	3.82019	1.86074e-06	3.8243	3.41161e-06	3.85855
A4D2	TRUE	TRUE	2.68431	-95626.2	-5.07222	-2.83739	1.74252	5.98592	1.90797	0.852771	2.51583	0.0265254	2.54055	0.000213261	2.58626	0.00196577	3.00108	1.15092	3.095	0.0307104	3.31945	0.163485	3.42597	0.00613144	3.55408	0.00523064	3.57789	0.0011396	3.61778	0.0218373	3.62623	0.0283685	3.6874	0.000166584	3.71418	0.097894	3.72392	0.00209522	3.86711	0.120543	3.87733	0.00438188	3.90632	0.00178384	3.90991	0.00609653	3.96163	0.0610391	3.99777
A4D3	TRUE	TRUE	2.52859	-93749.1	-5.06734	-2.90299	1.83363	5.96553	1.84421	0.856397	2.39042	0.00440465	2.42321	0.0185575	2.44495	0.00604698	2.93736	1.17587	3.04541	0.0336205	3.27523	0.147063	3.40653	0.00785619	3.48594	0.0224102	3.50496	0.023141	3.53479	0.00337723	3.5548	0.000831905	3.61753	0.0925034	3.78105	0.00245521	3.81356	0.0013591	3.83484	0.134422	3.85581	0.00627272	3.8898	0.00671526	3.93987	0.0218619	3.99862	0.0760955	4.19318
A4D4	TRUE	TRUE	3.98971	-106015	-4.59933	-2.67036	1.5802	5.36806	1.64487	0.922163	1.94598	0.030097	2.42083	0.0626566	2.81257	1.41592	3.0019	0.0166713	3.164	0.138123	3.21566	0.0576406	3.26923	0.00424906	3.27547	0.0247966	3.39859	0.00422909	3.43611	0.00159387	3.44241	0.00285634	3.48013	0.0844358	3.5516	0.00438428	3.64656	0.0584247	3.66048	0.115833	3.68823	0.00215798	3.78094	0.0636484	3.79594	0.112763	3.7992	0.0381565	3.83939
A4D5	TRUE	TRUE	3.30615	-66271.2	-5.68777	-3.26084	2.07367	6.79776	2.12457	0.704862	2.94482	0.00422953	3.20012	0.910679	3.4065	0.000475352	3.46808	0.000181219	3.51291	0.00042935	3.52515	0.0132282	3.56972	0.0256676	3.74321	0.00273038	3.81159	0.00165	3.90646	0.03636	4.04414	0.0498927	4.17382	0.0458208	4.18885	6.44766e-05	4.30124	0.0385756	4.37163	0.00126791	4.3999	0.0011047	4.41812	0.0141929	4.44741	0.0977492	4.58614	0.0125017	4.59302
A4D6	TRUE	TRUE	1.74686	-83727.9	-5.42461	-3.15084	1.97361	6.51671	1.99883	0.715992	2.67181	0.00814425	3.04104	0.847589	3.36844	0.0444064	3.40423	0.0160801	3.49914	0.000276178	3.56274	0.00238531	3.83439	0.0264365	3.98394	0.0991375	4.04288	5.92133e-05	4.07064	0.0934515	4.09254	6.91489e-05	4.15723	0.0282316	4.21173	1.63314e-06	4.31	0.0131719	4.3251	5.4948e-06	4.34408	6.05453e-06	4.38357	0.0156952	4.5174	0.00670123	4.55235	6.00331e-05	4.60333
A5D1	TRUE	TRUE	1.09778	-96188	-5.37453	-3.08041	1.96577	6.16811	1.98083	0.898902	2.26188	0.0113005	2.46869	0.0653227	2.66639	5.93918e-06	2.68158	7.45953e-06	2.98319	0.00970641	3.05164	1.27131	3.34952	0.0920282	3.45639	0.0102824	3.51851	0.00658076	3.53165	0.00539173	3.5431	0.0248847	3.69401	0.011681	3.69776	0.12507	3.70883	0.00154056	3.76857	9.09426e-06	3.81149	0.0174167	3.81415	0.000215988	3.8166	0.036635	3.84462	0.00512886	3.85705
A5D2	TRUE	TRUE	3.39574	-98326.7	-5.14774	-2.85153	1.75707	6.05385	1.96378	0.877143	2.53989	0.0243853	2.57041	0.00123013	2.574	0.000418086	3.02421	1.1562	3.12983	0.0533491	3.3551	0.149811	3.50046	0.00187336	3.50851	0.0117651	3.58753	0.00923237	3.60562	0.0134025	3.61413	0.0273289	3.69993	0.0878941	3.70399	2.45697e-05	3.72236	0.00188392	3.89344	0.150091	3.89791	0.0238204	3.89859	0.00140288	3.94423	0.00273227	3.94685	0.0150548	3.97722
A5D3	TRUE	TRUE	1.72651	-96449.6	-5.14513	-2.89481	1.82896	6.03449	1.91731	0.852713	2.4515	0.0302386	2.46239	0.00313072	2.47948	0.0215291	2.91003	1.15835	3.12841	0.0432182	3.2782	0.252415	3.43762	0.0376823	3.44039	0.0124075	3.53823	0.122758	3.5565	0.00804532	3.56065	0.00625055	3.6379	0.0422441	3.76546	0.0118199	3.76999	0.00384482	3.79776	0.146966	3.88816	0.00319485	3.89366	0.00193673	4.01103	0.0056014	4.03194	0.0555771	4.18265
A5D4	TRUE	TRUE	1.63503	-108716	-4.65235	-2.69742	1.60902	5.41286	1.66943	0.92834	1.94529	0.0200131	2.45772	0.0824341	2.79653	1.37004	3.02256	0.0105001	3.1247	0.107959	3.20996	0.059926	3.2758	0.00909398	3.27747	0.0255571	3.39352	0.00283657	3.39528	0.00711803	3.43719	0.104403	3.4978	0.00307393	3.51226	0.000995526	3.64539	0.207233	3.69771	0.00424487	3.75167	0.0016229	3.75321	0.00204839	3.8515	0.000690321	3.8658	0.106715	3.86718
A5D5	TRUE	TRUE	2.2065	-68971.7	-5.77877	-3.28018	2.09305	6.88674	2.19012	0.727092	2.98133	0.00168647	3.2334	0.931622	3.47616	4.4731e-06	3.48304	5.41728e-06	3.49611	8.32648e-07	3.49836	0.000455536	3.60011	0.0199439	3.78769	0.00244669	3.78838	0.00361333	3.99166	0.0942578	4.00077	0.00918382	4.15493	0.0404092	4.22351	7.56194e-07	4.34886	0.0606186	4.37255	0.00228414	4.3747	7.28925e-06	4.45158	0.0860181	4.46122	0.0053337	4.61508	6.41378e-05	4.63716
A5D6	TRUE	TRUE	2.40978	-86428.4	-5.50886	-3.16998	1.9928	6.59862	2.05831	0.737855	2.70305	0.00442109	3.06833	0.86235	3.3998	0.0361294	3.45844	7.79215e-05	3.49453	0.00865001	3.58428	0.000264038	3.81941	0.0205962	3.96527	0.120409	4.06329	0.0981334	4.07623	9.26877e-05	4.07629	4.62678e-05	4.18461	0.0242722	4.25061	2.98501e-07	4.35465	1.62432e-05	4.35636	0.0206392	4.37024	0.000116976	4.40831	0.00676209	4.53399	0.00384263	4.56682	5.17029e-05	4.62252
A6D1	TRUE	TRUE	2.41689	-137287	-5.33723	-3.11655	1.78986	6.45245	1.96375	1.29679	2.22552	0.0141265	2.3541	0.00710477	2.39926	0.000753984	2.69345	0.530617	2.71471	3.6268e-05	2.73345	1.79946e-06	2.82953	0.0234329	3.13276	0.000436391	3.17483	0.128582	3.22944	0.922338	3.4085	0.00390722	3.46425	0.00861818	3.54658	0.0228342	3.56193	0.00170177	3.6558	0.0132062	3.70187	0.0564658	3.71569	0.0177614	3.75728	0.00472191	3.76423	0.00246313	3.77409
A6D2	TRUE	TRUE	0.628307	-139426	-5.15597	-2.97521	1.66516	6.34205	1.92076	1.42266	2.2416	0.00151357	2.54015	0.224359	2.54591	0.00443406	2.5743	0.00283212	2.58785	0.00416647	2.96966	0.330999	3.15562	0.108527	3.2148	0.639617	3.29982	0.131462	3.36532	0.000159479	3.54458	0.00982916	3.55322	0.283034	3.58087	0.0447871	3.5972	0.0497465	3.67331	0.0077506	3.68129	0.00513707	3.68903	0.00884695	3.76919	0.00628922	3.77638	0.000627981	3.82715
A6D3	TRUE	TRUE	2.77941	-137549	-5.1707	-2.9473	1.50627	6.47833	1.94118	1.38178	2.26331	0.02149	2.48447	0.00146595	2.5079	0.000759948	2.52657	0.0754117	2.54695	0.110893	2.97928	0.35246	3.18756	0.201847	3.24915	0.667367	3.33733	0.133885	3.36184	0.0116335	3.5067	0.016288	3.52541	0.0134977	3.56437	0.251681	3.5998	0.00172495	3.6884	0.00169365	3.69407	0.0977526	3.72432	0.0157793	3.82442	0.00928556	3.88278	0.00198043	3.90398
A6D4	TRUE	TRUE	3.45725	-149815	-4.73121	-2.85995	1.5402	5.98451	1.66319	1.38987	1.83327	0.00346538	2.20637	0.190961	2.38122	0.00240545	2.7081	0.66637	2.83788	0.00306755	2.9451	0.107759	3.02942	1.0075	3.14799	0.0313114	3.19361	0.0296809	3.31506	0.00199383	3.33367	0.0134553	3.33476	0.0178211	3.37708	0.00231882	3.41346	0.00158278	3.43764	0.0160293	3.54151	0.00132961	3.55328	0.00133364	3.6394	0.00241593	3.67213	0.0367084	3.71138
A6D5	TRUE	TRUE	0.765358	-110070	-5.569	-3.27693	2.02217	6.78353	2.01854	0.930984	2.30951	0.0033629	2.66681	0.554144	2.80303	0.0177881	3.11496	0.0102568	3.25317	0.0166281	3.30007	0.531483	3.4877	0.000178605	3.53696	0.0074112	3.62109	0.000387666	3.62891	0.00180362	3.7004	0.133158	3.71962	0.0120363	3.76308	0.0307132	3.83092	0.0009748	3.93957	0.000638067	3.95502	0.00628198	3.9767	0.00754454	4.03009	0.193468	4.03825	0.0846408	4.21387
A6D6	TRUE	TRUE	2.35986	-127527	-5.36871	-3.16026	1.91479	6.56756	1.95464	1.12991	2.27536	0.00282088	2.56722	0.388918	2.64659	0.0538628	3.05232	0.0971189	3.08293	0.0377187	3.17563	0.479646	3.40025	0.05295	3.49247	0.00397793	3.53291	0.158843	3.6687	0.00147665	3.68555	0.0350123	3.70648	0.0080506	3.78902	0.0155924	3.81942	0.129319	3.87451	0.00620339	3.99815	0.0244138	4.12315	0.00189238	4.19162	0.000282241	4.2031	0.0259501	4.22449
A7D1	TRUE	TRUE	0.324155	-118266	-5.07492	-2.96207	1.73247	6.26408	1.99086	1.51634	2.462	0.00140181	2.52838	0.0365844	2.82038	0.00188148	2.85698	9.47955e-06	2.87876	1.41743e-05	3.09894	0.000118838	3.26704	0.297751	3.38557	0.00214952	3.43102	0.146044	3.4409	0.151384	3.50588	0.32854	3.51242	0.032118	3.69583	0.00136936	3.69809	0.0174683	3.70472	0.00232494	3.74453	0.0197372	3.77791	0.00014065	3.8473	6.10358e-06	3.86416	5.98348e-06	3.89316
A7D2	TRUE	TRUE	0.173884	-120405	-5.06265	-2.69074	1.42874	6.3052	2.15494	0.971133	2.73613	0.000953867	2.747	0.00809849	2.77909	1.84684e-05	2.91899	0.225323	3.04331	0.00061977	3.20955	9.37314e-05	3.37324	0.113068	3.45709	0.297085	3.61838	0.0235717	3.63107	0.0188616	3.69612	0.00068416	3.74452	0.591974	3.83503	0.00590875	3.84692	0.0130671	3.89321	0.00253873	3.92494	0.0111293	3.92628	0.00183087	3.97562	0.0185124	4.0161	0.000128351	4.0478
A7D3	TRUE	TRUE	1.2351	-118528	-4.88101	-2.72568	1.5003	6.12521	2.01072	1.48538	2.70606	0.0023442	2.71837	0.00423858	2.72312	0.00258663	2.89566	0.267331	2.95803	0.0272962	3.16876	0.000667466	3.33088	0.212172	3.47934	0.00180452	3.59056	0.014211	3.63902	0.0144711	3.72204	0.357711	3.72973	0.0828586	3.80236	0.0395076	3.84781	0.00767431	3.86693	0.0136509	3.93623	0.0125216	3.95503	0.00933462	4.00605	0.000562147	4.0666	0.0531545	4.1004
A7D4	TRUE	TRUE	0.793486	-130794	-4.55214	-2.5089	1.26631	5.6966	1.8846	1.87976	2.27895	0.00567228	2.49692	0.0175774	2.82878	0.0101962	3.17767	0.00128494	3.26176	0.0146027	3.27343	0.327176	3.27978	0.153314	3.36926	0.0975079	3.37816	0.0222975	3.46733	0.413813	3.49637	0.0369165	3.5445	0.0148899	3.67084	0.00770944	3.68717	0.00973961	3.72194	0.000434233	3.73991	0.000266051	3.79554	0.0324915	3.80807	0.101502	3.82517	0.00493163	3.83625
A7D5	TRUE	TRUE	0.58293	-91049.9	-5.34972	-3.19893	1.97005	6.63756	2.05674	0.919802	2.81734	0.00133488	3.04317	0.00022687	3.25334	0.337926	3.38519	0.000767915	3.4481	0.00530289	3.55557	0.36599	3.62327	0.000412229	3.64986	0.0052088	3.74041	0.0038315	3.82436	0.000996412	3.84195	0.0233073	4.00573	0.00201841	4.03014	0.0178392	4.05149	0.000718017	4.1259	0.00578642	4.21641	0.000392342	4.31102	0.0411325	4.35033	0.00981137	4.36175	0.160035	4.54264
A7D6	TRUE	TRUE	0.0925194	-108506	-5.14651	-3.08472	1.86526	6.40823	1.99124	1.03681	2.67448	0.000107361	3.03892	0.326684	3.05179	0.00659153	3.17656	0.00186275	3.38298	0.00422255	3.46383	0.199597	3.728	7.78309e-05	3.83606	0.00221662	3.84579	0.0120474	3.97953	0.166904	3.98648	0.0245416	4.0014	0.00470199	4.02405	8.55465e-05	4.1002	0.000376215	4.18193	0.000167003	4.18617	2.20274e-05	4.25169	0.0192717	4.26039	0.0140827	4.43417	2.64896e-05	4.55072
A8D1	TRUE	TRUE	3.22205	-98186.4	-5.51818	-2.62795	1.69283	6.24299	2.55462	1.90929	2.74075	0.0186069	3.01423	0.555948	3.16769	2.11935e-05	3.16902	2.28889e-05	3.23012	0.0311921	3.30453	0.256692	3.36426	0.0658296	3.41178	0.0181201	3.56336	0.00140759	3.66465	0.00526523	3.78272	1.60543e-05	3.78654	6.51409e-05	3.78853	0.0234169	3.81138	0.0305681	3.84222	0.00515683	3.84544	0.0927689	3.91478	0.00301731	3.95689	3.14782e-05	3.98266	0.0193613	4.02247
A8D2	TRUE	TRUE	2.32428	-100325	-5.32114	-2.42593	1.51028	6.15359	2.5353	1.83783	2.92002	0.147506	2.99612	0.00880903	3.00474	0.00448239	3.19846	0.143946	3.27656	0.382339	3.5247	0.319953	3.56418	0.0289387	3.57516	0.0101593	3.58554	0.00158701	3.62132	0.0270623	3.80836	0.000486702	3.82694	0.000696311	3.84101	0.000886061	3.93526	0.0365145	4.0379	0.0307803	4.06938	0.0185319	4.12052	0.00588195	4.12612	0.000738151	4.13121	0.0083798	4.14135
A8D3	TRUE	TRUE	2.51623	-98448	-5.33671	-2.46125	1.54271	6.16707	2.51847	1.71965	2.88372	0.116884	2.89996	0.0122206	2.90945	0.0325023	3.17556	0.126749	3.26908	0.364408	3.49221	0.305444	3.50571	0.00248131	3.50669	0.00912694	3.54095	0.00580344	3.59191	0.0506796	3.72564	0.000917095	3.72631	0.000685066	3.81621	5.59715e-05	3.89257	0.0356299	4.02451	0.0204597	4.05136	0.0151522	4.05563	0.015478	4.07291	0.0244199	4.13613	0.00472866	4.18815
A8D4	TRUE	TRUE	5.83318	-110715	-4.81032	-2.24527	1.05841	5.77994	2.31198	1.85493	2.49164	0.0267254	3.03573	0.103485	3.07697	0.955902	3.09489	0.228093	3.18757	0.000729563	3.23428	0.0162828	3.35653	0.0159862	3.36638	0.0153021	3.51788	0.00463477	3.65159	0.170324	3.73601	0.0368768	3.75064	0.028636	3.85942	0.000289561	3.86826	0.0109081	3.87902	0.000143374	3.89454	0.0358112	3.89859	0.102403	3.90522	0.0584902	3.96687	0.0106457	3.97273
A8D5	TRUE	TRUE	2.08486	-70970.1	-5.93237	-2.85907	1.85694	6.94253	2.74873	1.89499	3.27359	1.21197e-05	3.46217	0.0986543	3.47806	0.019289	3.88574	0.000671714	3.88639	0.000839862	3.91723	0.350624	3.97713	0.00686202	3.98794	0.00216286	4.10402	0.00494769	4.12335	0.000792142	4.23614	0.0525583	4.25405	0.00023063	4.34019	0.0166364	4.38504	0.00975981	4.47335	0.00257448	4.49445	0.00194737	4.52894	0.00054941	4.52984	0.000546537	4.58381	0.0385238	4.61394
A8D6	TRUE	TRUE	6.17044	-88426.9	-5.69464	-2.77826	1.77674	6.68629	2.61644	1.86002	3.05234	0.00227246	3.29647	0.0411457	3.36701	0.0857848	3.64288	0.295819	3.79849	0.00847637	3.82348	0.00365799	3.94459	0.00620888	4.10447	0.000180061	4.21421	0.000315726	4.24787	0.000675534	4.27904	0.00970454	4.33931	2.48449e-06	4.34084	1.73833e-05	4.35289	0.0330575	4.40883	4.85715e-05	4.40909	0.000188753	4.44821	0.0251165	4.48503	0.000224065	4.53721	0.0290937	4.65752
A9D1	TRUE	TRUE	0.179262	-91545	-5.44415	-2.2647	1.28522	6.33549	2.7877	1.17662	2.98043	0.0219628	3.25033	0.00346632	3.3301	0.742586	3.42181	0.0261341	3.43261	1.24511e-06	3.43533	3.83467e-06	3.55529	0.0133559	3.59796	0.0689413	3.60325	0.0238153	3.80615	0.162512	3.83068	0.0101533	3.83415	0.0232802	3.94162	3.13156e-05	3.94204	2.41952e-05	3.95364	0.0140729	3.9918	0.00445351	3.9923	0.000863397	4.08258	0.00715935	4.08724	0.0406427	4.10683
A9D2	TRUE	TRUE	0.815799	-93683.7	-5.20835	-2.23851	1.27587	6.36006	2.5384	1.12426	2.8817	0.00261142	3.11509	0.00692019	3.11623	0.00323924	3.21401	0.740946	3.41163	0.0265753	3.56944	0.0162244	3.6563	0.0280622	3.6602	0.00348001	3.6795	0.460836	3.79593	0.00672736	3.91293	0.0366454	3.93874	0.000882876	3.93945	0.00202437	3.97812	0.0029646	4.04176	0.0315299	4.09288	0.00322033	4.15371	0.0102328	4.20092	0.00109663	4.20137	0.00162038	4.25857
A9D3	TRUE	TRUE	0.847845	-91806.5	-5.38564	-2.08833	1.12904	6.44876	2.83815	0.879594	3.10674	0.0153176	3.21714	0.00673928	3.23442	0.00688091	3.32798	0.859509	3.55783	0.112707	3.57753	0.0280357	3.59607	0.0157973	3.61957	0.00787889	3.77116	0.388375	3.85972	0.00258669	3.87266	0.00262554	3.9845	0.0117891	4.06627	0.0321332	4.1942	0.0114696	4.22911	0.00191898	4.24831	0.00150354	4.2651	0.00942022	4.323	0.0107167	4.35317	0.00335382	4.38685
A9D4	TRUE	TRUE	1.80652	-104073	-4.68018	-2.06922	0.817621	5.80031	2.39619	1.11212	2.58084	0.00302229	3.08967	0.661	3.23375	0.437678	3.25572	0.0137704	3.33927	0.0159843	3.34124	0.0106491	3.35845	0.00849285	3.4765	0.210308	3.58503	8.5113e-05	3.83333	0.00185533	3.83745	0.0311795	3.84456	0.0611442	3.87173	0.150608	3.88003	0.0975412	3.91727	0.129846	3.94791	0.00227072	3.95471	0.0469596	3.97726	0.0205944	4.03893	0.0368975	4.04003
A9D5	TRUE	TRUE	0.764584	-64328.7	-5.9355	-2.44448	1.3747	7.03084	3.06224	0.964113	3.52735	0.00318917	3.52981	0.334454	3.79742	0.0220904	4.05369	0.0114458	4.08489	0.00286711	4.08781	0.00495604	4.17312	0.0189772	4.19589	0.00641193	4.28043	0.303122	4.33678	0.0120901	4.44549	0.00527865	4.44563	0.00289894	4.58306	0.109551	4.65614	0.00215033	4.66733	0.00305518	4.67399	0.0134417	4.69155	0.00426455	4.69416	0.00136457	4.73169	0.00130808	4.73388
A9D6	TRUE	TRUE	3.05744	-81785.5	-5.74991	-2.42507	1.34356	6.82889	2.88827	0.708838	3.21392	0.0225383	3.46707	0.3942	3.62077	0.077206	3.81189	0.0506336	3.89758	0.277727	4.10938	0.0128829	4.13435	0.0140603	4.17387	0.00992793	4.36496	0.0636209	4.44	0.00849479	4.46695	0.0122849	4.53217	0.0051451	4.54825	0.000467339	4.5681	0.000162549	4.58967	0.000383467	4.67075	0.0138895	4.69517	0.0137392	4.72409	0.0240681	4.77595	0.0115725	4.85201
[truncated: 19 more columns]
